# Supplementary material for: Insects’ and Farmers’ Responses to Pollinator-Related Habitat Improvement in Small and Large Faba Bean Fields in Morocco
Source: Insects. 2025 Nov 14;16(11):1164. doi: 10.3390/insects16111164 (PMC12653059; doi:10.3390/insects16111164)
Supplement: Supplementary file 1 [file insects-16-01164-s001.zip]

Archive with 1 entries (1 files):
- insects-3871510-supplementary.xlsx
