# Supplementary material for: Insects’ and Farmers’ Responses to Pollinator-Related Habitat Improvement in Small and Large Faba Bean Fields in Morocco
Source: Insects. 2025 Nov 14;16(11):1164. doi: 10.3390/insects16111164 (PMC12653059; doi:10.3390/insects16111164)
Supplement: Supplementary file 1 [file insects-16-01164-s001.zip › insects-3871510-supplementary.xlsx]

## Sheet: SM1 (Figures and tables)
				Figure S1.a: Experimental design of faba bean in semi-arid region (Settat) 2018
				Figure S1.b: Experimental design of faba bean in sub-humid region (Kenitra) 2018
				Figure S1.c: Experimental design of faba bean in semi-arid region (Settat) 2019
				Figure S1.d: Experimental design of faba bean in sub-humid region (Kenitra) 2019
						Figure S2.a: Experimental design of faba bean in large scale fields in semi-arid region (Settat) 2021
							Figure S2.b: Experimental design of faba bean in large scale fields in sub-humid region (Sidi Slimane) 2021
			Figure S2.c: sampling method in faba bean in large scale fields in semi-arid and sub-humid region 2021: Blue line = 5 min of transect in field edge, orange line = 5 min of transect in field center in both FAP and control fields. Black line 5 min of transect in canola, and 5 min of transect in coriander in FAP field. black lines in 7% of main crop of control field
								Figure S3: Average net income from entire fields (1 ha) with faba bean as main crop in semi-arid and sub-humid regions.
			Table S1: The flower visitors of faba bean (Vicia faba) and marketable habitat enhancement plants (MHEP) from different semi-arid and sub-humid regions in small fields.
			Region	Species	Control	FAP	Region	Species	Control	FAP
			Semi-arid settat region	Long-tongue (L-T) bees			Sub-humid kenitra region	Long-tongue (L-T) bees
				Ammobates oraniensis	1	2		Anthophora atroalba	0	1
				Anthophora sp.	0	1		Anthophora dispar	1	0
				Anthophora atroalba	0	3		Anthophora femorata	0	1
				Anthophora calcarata	0	1		Anthophora fulvitarsis	0	2
				Anthophora dispar	0	1		Anthophora plumipes	1	0
				Anthophora fulvitarsis	16	29		Anthophora sp.	0	1
				Anthophora hispanica	1	0		Apis mellifera	499	1110
				Anthophora pubescens	0	1		Bombus sp.	1	4
				Anthophora senescens	0	1		Bombus terrestris	0	1
				Anthophora subterranea	1	2		Ceratina albosticta	1	0
				Apis mellifera	9	12		Ceratina cucurbitina	1	18
				Bombus terrestris	1	3		Ceriana vespiformis	0	1
				Eucera sp.	3	7		Eucera collaris	0	1
				Eucera dimidiata	0	2		Eucera elongatula	3	8
				Eucera elongatula	1	5		Eucera nigrilabris	0	2
				Eucera nigrilabris	17	65		Eucera numida	1	6
				Eucera numida	6	32		Eucera sp.	1	4
				Eucera obliterata	0	2		Eucera vidua	0	1
				Eucera oraniensis	5	11		Hoplitis adunca	0	10
				Dioxys sp.	1	0		Hoplitis benoisti	0	12
				Hoplitis pulchella	1	2		Hoplitis sp.	1	0
				Megachile sp.	1	0		Megachile sp.	0	3
				Megascolia maculata	0	1		Nomada sp.	2	3
				Melecta sp.	1	0		Osmia caerulescens	0	2
				Nomada sp.	4	9		Osmia latreillei	1	6
				Nomada agrestis	0	2		Osmia lunata	2	0
				Nomada bifasciata	0	3		Osmia notata	0	2
				Osmia sp.	1	2		Osmia tunensis	1	0
				Osmia caerulescens	1	5		Osmia uncicornis	0	1
				Osmia cinnabarina	1	0		Osmia sp.	0	6
				Osmia latreillei	0	2		Rhodanthidium ordonezi	0	4
				Osmia submicans	1	1		Xylocopa pubescens	3	20
				Osmia tingitana	0	1		Short-tongue (L-T) bees
				Osmia tricornis	0	6		Andrena abrupta	0	1
				Thyreus sp.	0	1		Andrena aetherea	0	2
				Xylocopa pubescens	1	0		Andrena alluaudi	4	19
				Short-tongue (L-T) bees				Andrena antigana	0	3
				Andrena abjecta	13	46		Andrena bellidis	0	4
				Andrena aerinifrons	1	41		Andrena bicolorata	0	1
				Andrena bicolorata	0	9		Andrena bimaculata	0	2
				Andrena compta	0	1		Andrena discors	1	7
				Andrena doursana	0	1		Andrena ferrugineicrus	0	1
				Andrena flavipes	7	64		Andrena flavipes	2	8
				Andrena fulvicornis	0	3		Andrena fulvicornis	0	1
				Andrena impunctata	1	5		Andrena lagopus	0	1
				Andrena lunata	1	0		Andrena limata	0	1
				Andrena marsae	1	0		Andrena longibarbis	0	3
				Andrena montarca	0	2		Andrena mara	0	8
				Andrena morio	0	1		Andrena miegiella	0	1
				Andrena nigroolivacea	4	6		Andrena morio	0	11
				Andrena numida	0	2		Andrena nigroaenea	1	3
				Andrena obsoleta	10	38		Andrena nigroolivacea	0	3
				Andrena purpurascens	2	18		Andrena numida	0	2
				Andrena sp.	2	9		Andrena orana	9	26
				Andrena spolata	4	9		Andrena orbitalis	0	1
				Andrena spreta	1	0		Andrena ovatula	0	1
				Andrena tebessana	0	4		Andrena sp.	0	1
				Andrena tenuistriata	1	5		Andrena tenuistriata	1	1
				Andrena varia	3	22		Andrena tunetana	2	10
				Andrena verticalis	1	37		Andrena verticalis	0	12
				Cerceris sp.	0	2		Campsomeriella thoracica	1	11
				Cerceris oceania	1	0		Chelostoma edentulum	0	5
				Ceylalictus variegatus	0	1		Colletes acutus	0	7
				Chelostoma edentulum	0	1		Colletes albomaculatus	0	1
				Chrysura cf. purpureifrons	0	3		Dasypoda brevicornis	0	1
				Dasypoda visnaga	0	1		Dasypoda cingulata	0	1
				Dasyscolia ciliata	34	199		Dioxys sp.	0	3
				Hylaeus clypearis	0	1		Hylaeus absolutus	0	2
				Hylaeus conformis	1	1		Hylaeus clypearis	0	7
				Hylaeus cornutus	0	2		Hylaeus cornutus	0	6
				Hylaeus gazagnairei	1	0		Hylaeus euryscapus	0	1
				Hylaeus gredleri	0	2		Hylaeus sp.	0	2
				Hylaeus sulphuripes	0	10		Hylaeus taeniolatus	0	10
				Hylaeus taeniolatus	0	4		Lasioglossum algericolellum	23	54
				Lasioglossum algericolellum	99	108		Lasioglossum callizonium	2	2
				Lasioglossum discum	0	1		Lasioglossum immunitum	0	4
				Lasioglossum glabriusculum	0	1		Lasioglossum interruptum	1	17
				Lasioglossum griseolum	3	3		Lasioglossum limbellum	0	1
				Lasioglossum interruptum	3	13		Lasioglossum malachurum	0	16
				Lasioglossum malachurum	17	24		Lasioglossum minutissimum	1	2
				Lasioglossum minutissimum	1	9		Lasioglossum nitidiusculum	0	1
				Lasioglossum subhirtum	6	9		Lasioglossum pauperatum	1	1
				Lasioglossum villosulum	0	1		Lasioglossum prasinum	4	0
				Panurginus sp.	1	0		Lasioglossum pseudoplanulum	0	1
				Panurgus sp.	4	3		Lasioglossum punctatissimum	0	1
				Panurgus maroccanus	1	0		Lasioglossum sp	1	2
				Seladonia gemmea	0	1		Lasioglossum villosulum	0	1
				Seladonia lucidipennis	1	0		Melitta sp.	0	2
				Syrphidae				Panurginus sp.	0	26
				Episyrphus balteatus	3	16		Panurgus sp.	1	9
				Eristalis arbustorum	0	2		Seladonia gemmea	3	0
				Eristalis similis	0	1		Syrphidae
				Eristalis tenax	0	11		Episyrphus balteatus	2	3
				Eupeodes corollae	13	42		Eristalinus megacephalus	0	1
				Polistes dominula	1	0		Eristalis tenax	0	3
				Scaeva albomaculata	0	1		Eupeodes corollae	1	12
				Sphaerophoria rueppellii	1	1		Melanostoma mellinum	1	4
				Sphaerophoria scripta	0	10		Myolepta difformis	0	4
				Sphecodes sp.	3	17		Platynochaetus setosus	1	1
				Syritta pipiens	0	1		Sphaerophoria rueppellii	0	1
				Wasps				Sphaerophoria scripta	2	11
				Euodynerus sp.	0	3		Sphecodes sp.	0	1
				Lindenius luteiventris	0	1		Syritta pipiens	0	5
				Lindenius melinopus	0	2		Systropha sp.	3	0
				Lindenius spilostomus	1	5		Wasps
				Oxybelus sp.	0	1		Diodontus sp.	0	1
				Tachysphex sp.	1	0		Ectemnius continuus	0	3
				Tiphia sp.	135	160		Lindenius luteiventris	6	6
				Vespa crabro	1	1		Oxybelus sp.	0	9
				Vestitohalictus pollinosus	1	0		Philanthus triangulum	0	1
								Polistes dominula	4	13
								Polistes foederatus	1	17
								Polistes dominula	2	12
								Pseudochrysis aureicollis	1	0
								Tiphia sp.	0	1
								Vespa crabro	0	3
								Vespula germanica	2	4
			Table S2: The flower visitors of faba bean (Vicia faba) and marketable habitat enhancement plants (MHEP) from different semi-arid and sub-humid regions in large fields.
			Region	Species	Control	FAP	Region	Species	Control	FAP
			Sidi slimane sub-humid region	Long-tongue (L-T) bees			Settat semi-arid region	Long-tongue (L-T) bees
				Anthophora fulviarsis	1	2		Anthophora canescens	1	0
				Apis mellifera	217	339		Anthophora fulviarsis	0	5
				Eucera clypeata	1	0		Anthidiellum Krombeiniella	1	1
				Eucera elongatula	0	3		Apis mellifera	138	557
				Eucera eucnemidea	1	0		Ceratina albosticta	0	1
				Eucera lucasi	1	5		Ceratina citriphila	0	1
				Eucera nigrilabris	0	3		Eucera clypeata	0	1
				Eucera notata	1	3		Eucera eucnemidea	1	0
				Eucera numida	161	100		Eucera nigrilabris	10	9
				Eucera obliterata	1	6		Eucera numida	56	38
				Eucera oraniensis	0	1		Eucera obliterata	1	1
				Eucera obliterata	1	1		Nomada dira	0	2
				Eucera vidua	1	0		Nomada glaucopis	2	1
				Nomada bifasciata	0	2		Nomada sp1.	0	1
				Osmia notata	0	2		Osmia notata	0	1
				Osmia pyrosmia	0	1		Osmia tricornis	1	2
				Osmia soror	1	0		Xylocopa pubescens	3	1
				Xylocopa pubescens	5	5		Short-tongue (L-T) bees
				Short-tongue (L-T) bees				Andrena abjecta	3	10
				Andrena abjecta	0	1		Andrena purpurascens	0	13
				Andrena aerinifrons	1	26		Andrena varia	0	4
				Andrena cinerea	0	2		Andrena aerinifrons	4	29
				Andrena ferrugineicrus	0	8		Andrena flavipes	0	8
				Andrena flavipes	2	24		Andrena impunctata	0	2
				Andrena florentina	0	1		Andrena medeninensis	0	1
				Andrena fulvicornis	0	3		Andrena nitidula	1	1
				Andrena miegiella	0	1		Andrena purpurascens	0	4
				Andrena minapalumboi	0	2		Andrena tebessana	3	1
				Andrena nitidula	0	1		Andrena varia	0	2
				Andrena pandosa	0	1		Andrena verticalis	0	2
				Andrena purpurascens	0	2		Dasyscolia ciliata	13	16
				Andrena rhypara	0	1		Dufourea sp.1	1	0
				Andrena rotundata	0	1		Halictus fulvipes	1	0
				Andrena sp.	0	1		Lasioglossum interruptum	0	1
				Andrena varia	0	6		Lasioglossum pauperatum	0	1
				Colletes albomaculatus	0	3		Lasioglossum sp.	0	1
				Halictus fulvipes	0	3		Lasioglossum subhirtum	0	1
				Hylaeus cornutus	0	2		Panurgus calceatus	1	0
				Hylaeus signatus	1	0		Panurgus maroccanus	0	7
				Lasioglossum discum	0	1		Syrphidae
				Lasioglossum interruptum	2	4		Episyrphus balteatus	13	51
				Lasioglossum malachurum	1	2		Eristalinus taeiniops	0	1
				Lasioglossum subhirtum	0	1		Eucera obliterata	0	2
				Syrphidae				Eupeodes corollae	87	212
				Dasyscolia ciliata	2	5		Meliscaeva auricollis	2	4
				Episyrphus balteatus	3	5		Scaeva pyrastri	1	1
				Eristalis similis	0	2		Sphaerophoria rueppellii	2	5
				Eristalis tenax	2	14		Sphaerophoria scripta	0	3
				Eupeodes corollae	26	36		Sphecodes ruficrus	0	4
				Sphaerophoria rueppellii	0	1		Wasps
				Sphaerophoria scripta	0	2		Lindenius spilostomus	1	3
				Syritta pipiens	0	1		Nomada agrestis	2	1
				Wasps				Polistes dominula	1	1
				Liris festinans	1	0		Tenthredo contigua	3	7
				Liris haemorrhoidalis	1	0		Tenthredo corynetes	5	12
				Polistes dominula	2	0		Tenthredo rufonigra	1	0
				Polistes gallicus	1	1		Tiphia sp.	14	25
				Tenthredo contigua	15	43		Trachelus tabidus	1	2
				Tenthredo corynetes	0	3		Vespidae eumeninae sp.	0	3
				Tenthredo lucasii	0	2
				Trachelus tabidus	1	1
				Vespidae eumeninae sp	0	1
			Table S3a: Economic assessment calculation of faba bean large fields in semi-arid Settat region in 2021.
			Treatment	Number of harvested faba bean 93%-zone	Total weight of harvested faba bean in kg/ 93% zone	Income from 93% zone in MAD	Brut income from 7% zone in MAD	Investment in 7% zone in MAD	Calculated additional labor cost for the habitat zone in MAD	calculated total net income from 7% zone	Total net income from 1 ha in MAD
			FAP 1	199020	3941	11822	800	95	200	505	12327
			FAP 2	261330	5854	17561	1240	95	200	945	18506
			FAP 3	309690	7742	23227	1290	95	200	995	24222
			FAP 4	323640	7185	21554	1250	95	200	955	22509
			FAP 5	367350	10139	30417	1165	95	200	870	31287
			control 1	228780	4347	13040	1260	87.5	0	1173	14213
			control 2	250170	5954	17862	1302	87.5	0	1215	19077
			control 3	281790	5861	17584	1470	87.5	0	1383	18966
			Treatment	Average no of harvested faba bean 93%-zone	Average weight of harvested faba bean in kg/ 93% zone	Average income from 93% zone in MAD	Average total net income from 7% zone	Average net income from 1 ha in MAD
			FAP	292206	6972	20916	854	21770
			Control	253580	5387	16162	1257	17419
			Difference %	15	29	29	-32	25
			Table S3b: Economic assessment calculation of faba bean large fields in sub-humid Sidi Slimane region in 2021.
			Treatment	Number of harvested faba bean 93%-zone	Total weight of harvested faba bean in kg/ 93% zone	Income from 93% zone in MAD	Brut income from 7% zone in MAD	Investment in 7% zone in MAD	Calculated additional labor cost for the habitat zone in MAD	calculated total net income from 7% zone	Total net income from 1 ha in MAD
			FAP 1	1105770	8625	21563	1250	95	200	955	22518
			FAP 2	995100	9155	22887	1240	95	200	945	23832
			FAP 3	663090	5172	12930	1290	95	200	995	13925
			control 1	704010	4013	10032	1190	84	0	1106	11138
			control 2	607290	5283	13209	1260	84	0	1176	14385
			control3	770970	5782	14456	1103	84	0	1019	15474
			Treatment	Average no of harvested faba bean 93%-zone	Average weight of harvested faba bean in kg/ 93% zone	Average income from 93% zone in MAD	Average total net income from 7% zone	Average net income from 1 ha in MAD
			FAP	921320	7651	19127	965	20092
			Control	694090	5026	12565	1100	13666
			Difference %	33	52	52	-12	47
			Table S4a: Economic assessment calculation of faba bean small fields in semi-arid Settat region in 2018.
			Treatment	Number of harvested faba bean pods 75%-zone	Total weight of harvested faba bean in kg/ 75% zone	Income from 75% zone in MAD	Brut income from 25% zone in MAD	Investment in 25% zone in MAD		Calculated additional labor cost for the habitat zone in MAD		Calculated total net income from 25% zone	Total net income from 0.03 ha in MAD
			FAP 1	6587	228	683	722	30		100		592	1274
			FAP 2	8950	256	640	235	30		100		105	745
			FAP 3	10200	211	422	70	30		100		-60	361
			FAP 4	9248	312	935	494	30		100		364	1299
			control 1	5602	187	411	62	75		0		-13	398
			control 2	5995	176	351	133	75		0		58	409
			control 3	3677	96	193	89	75		0		14	207
			Treatment	no of harvested faba bean pods 75%-zone	total weight of harvested faba bean in kg/ 75% zone	Income from 75% zone in MAD	Brut income from 25% zone in MAD	calculated total net income from 25% zone	Calculated total net income from 0.03 ha in MAD
			FAP	8746	252	670	380	250	920
			Control	5091	153	318	95	20	338
			Diff %	72	64	110	302	1176.63	172.16
			Table S4b: Economic assessment calculation of faba bean small fields in semi-arid Settat region in 2019.
			Treatment	Number of harvested faba bean pods 75%-zone	Total weight of harvested faba bean in kg/ 75% zone	Income from 75% zone in MAD	Brut income from 25% zone in MAD	Investment in 25% zone in MAD	Calculated additional labor cost for the habitat zone in MAD	Calculated total net income from 25% zone	Total net income from 0.03 ha in MAD
			FAP 1	6979	164	492	409	22	100	288	780
			FAP 2	2975	88	265	112	22	100	-9	255
			FAP 3	6868	201	603	187	22	100	65	668
			FAP 4	8166	167	500	153	22	100	32	532
			FAP 5	6433	168	505	237	22	100	115	620
			control 1	4365	95	285	66	26	0	40	324
			control 2	4275	91	272	80	26	0	54	326
			control 3	4035	89	268	36	26	0	10	278
			Treatment	no of harvested faba bean pods 75%-zone	total weight of harvested faba bean in kg/ 75% zone	Income from 75% zone in MAD	Brut income from 25% zone in MAD	calculated total net income from 25% zone	Calculated total net income from 0.03 ha in MAD
			FAP	6284	158	473	220	98	571
			Control	4225	92	275	60	34	309
			Diff %	48.74	71.96	71.96	264.65	187	85
			Table S4c: Economic assessment calculation of faba bean small fields in sub-humid Kenitra region in 2018
			Treatment	Number of harvested faba bean 75%-zone	Total weight of harvested faba bean in kg/ 75% zone	Income from 75% zone in MAD	Brut income from 25% zone in MAD	Investment in 25% zone in MAD	Calculated additional labor cost for the habitat zone in MAD	Calculated total net income from 25% zone	Total net income from 0.03 ha in MAD
			FAP 1	12424	429	1286	414	62	100	252	1538
			FAP 2	9737	274	911	1693	62	100	1531	2441
			FAP 3	10204	364	1245	835	62	100	673	1918
			FAP 4	2785	165	608	185	62	100	23	631
			FAP 5	4340	287	1004	692	62	100	530	1534
			control 1	10140	294	1001	138	75	0	63	1064
			control 2	6880	159	478	46	75	0	-29	450
			control 3	8970	297	791	58	75	0	-17	775
			Treatment	Average no of harvested faba bean 75%-zone	Average weight of harvested faba bean in kg/ 75% zone	Average income from 75% zone in MAD	Brut income from 25% zone in MAD	calculated total net income from 25% zone	Calculated total net income from 0.03 ha in MAD
			FAP	7898	304	1011	764	602	1612
			Control	8663	250	757	81	6	763
			Diff %	-9	21	34	844	10035.3	111.38
			Table S4d: Economic assessment calculation of faba bean small fields in sub-humid Kenitra region in 2019.
			Treatment	Number of harvested faba bean pods 75%-zone	Total weight of harvested faba bean in kg/ 75% zone	Income from 75% zone in MAD	Brut income from 25% zone in MAD	Investment in 25% zone in MAD	Calculated additional labor cost for the habitat zone in MAD	Calculated total net income from 25% zone	Total net income from 0.03 ha in MAD
			FAP 1	5556	260	780	195	34	100	61	841
			FAP 2	5794	169	508	532	34	100	398	907
			FAP 3	6243	270	809	489	34	100	356	1165
			FAP 4	7093	281	843	323	34	100	189	1032
			FAP 5	7777	290	871	105	34	100	-29	842
			control 1	5342	234	702	169	26	0	143	845
			control 2	4941	131	392	160	26	0	134	526
			control 3	4971	103	309	61	26	0	35	344
			Treatment	no of harvested faba bean pods 75%-zone	total weight of harvested faba bean in kg/ 75% zone	Income from 75% zone in MAD	Brut income from 25% zone in MAD	calculated total net income from 25% zone	Calculated total net income from 0.03 ha in MAD
			FAP	6493	254	762	329	195	957
			Control	5085	156	467	130	104	572
			Diff %	27.69	63	63	153	87	67
			Table S5: T-Test: Two-Sample Assuming Unequal Variances (FAP vs control) in the term of the income
				Variable 1	Variable 2
			Mean	21140.8	15542.1
			Variance	37161834	9344673
			Observations	8	6
			Hypothesized Mean Difference	0
			df	11
			t Stat	2.24798
			P(T<=t) one-tail	0.023026
			t Critical one-tail	1.79588
			P(T<=t) two-tail	0.046053
			t Critical two-tail	2.20099
			Table S6: Abundance and species richness of functional group visited marketable habitat enhancement plants used in small fields 2018-2019, ns = not significant (p > 0.05); *** = very highly significant
			Treatment	Variable	LR Chisq	Df	Pr(>Chisq)	Significance
			MHEP	Abundance	441.82	9	2.2e-16	***
				Species richness	1.24e-27	9	1	Ns
			Table S7: Abundance and species richness of functional group visited each habitat enhancement plants in large fields, 2021, ns = not significant (p > 0.05)
			Treatment	Variable	LR Chisq	Df	Pr(>Chisq)	Significance
			MHEP	Abundance	0.004	1	0.98	Ns
				Species richness	-3.15e-29	1	1	Ns
			Table S8: Comparison of pollinators abundance and species richness between FAP and control fields in small fields 2018-2019, * = significant (p ≤ 0.05); ** = highly significant (p ≤ 0.01)
			Treatment	Variable	LR Chisq	Df	Pr(>Chisq)	Significance
			FAP vs. control	Abundance	4.94	1	0.02	*
				Species richness	7.36	1	0.006	**
			Table S9: Comparison of pollinators abundance and species richness between FAP and control fields in large fields, 2021, * = significant (p ≤ 0.05); *** = very highly significant
			Treatment	Variable	LR Chisq	Df	Pr(>Chisq)	Significance
			FAP vs. Control	Abundance	20.813	1	5.06 e-6	***
				Species richness	5.9	1	0.01	*

## Sheet: SM2 (QUESTIONNAIRE)
Questionnaire number	Name	Sex	Province	village	Educ Level	Area/ha	Large or small scale farmer	Q1: From whom did you learn first about farming with alternative pollinators (FAP)	Q2:why did you want to join as FAP farmer,but Not as control farmer	Q3;did you have experience with FAP on small scale? Yes / No	Q4;in case you have experience on large and on small scale;in which field type do you prefer to use FAP?	Q5;which crop(s) did you establish as main crop(s)?	Q6;did you suggest certain marketable habitat enhancement plants (MHEP)? Yes / No		Q7;which crops do you recommend as main crops within FAP?	Q8;which MHEP do you remember?	Q9;			Q1O;are you able to establish FAP field (same main crop) Now by yourself (without scientific team)? Yes / No	Q11;what benefits have you gained from using FAP; rank 1 low,2 medium,3high					Q12;would you ready to seed weeds instead of MHEP to conserve insects? Yes / No	q13;are you satisfied with FAP? Yes / No		Q14			Q15;did you think about wild pollinators before the project started? Yes / No	Q16; What did you learn from the trials: Higher income (1), learned how to protect pollinators (2), Aware about pollinators/can recognize them (3), learned pollinator-dependency of crops (4), learned crop diversification (5), learned about nesting (6) learned alternatives to chemicals (7) Protect plants (8) Self-sufficiency (9) Beauty of the field (10),Motivated Work(11),Reduce pest and plant dis…	Q17		Q18;If i ask you to convince your neighbour farmers to use FAP as well;how would you argue?	Q19.Morocco is prone to Droughts and water scarce.Many pollinator dependent crops,e.g.tomato,Melon,apricot etc.give a higher revenue per irrigation unit than pollinator independent crops,e.g.maize or barley. Do youthink on a partial crop change in parts to adapt to water scarcity and changing climate? Yes / No	Q20;how did you use MHEP?(circle the correct responses);				Q21; it takes time to seed and harvest MHEP.if you would use FAP in your entire land,would you regard the labor as it (circle the correct answer)		Q22;MHEP corridors in pollinator-independent crop contribute to pollinator protection and benefit pest control, but there is No impact on higher productivity by pollination. Would you be ready to seed MHEP corridors also in pollinator-independent crop? Yes / No		Q23;does the experience with FAP change your practices concerning pesticides? Yes / No	Q24; Does the experience with FAP change your practices concerning herbicides? Yes / No	Q25;large fields depend mainly on ground-nesting pollinators.however,tillage,pesticides and heavy machinery reduce offspring by up to 90%.would you be ready to manage a part of the field each km2 with perennial crops (cactus,fruit trees,olive,medicinal plants etc.)and avoid these threats to ensure nesting and offspring of pollinators? Yes / No
																	Q9;can you recommend a praticular MHEP? Yes/No	Q9;if Yes which one?	Q9;if so,why do you recommend?		increase productivity of the main crop	increase quality of the main crop	lower pest abundance	generte income from MHEP	investment costs for MHEP		if so,why?		Do you plan to continue FAP in the future? Yes /No	If Yes, did you really do so in 2022?	If Not, why Not?			did you learn any other method to reduce pests in the main crop? Yes /No	If Yes,which one									Yes/No	if Yes,for which purpose?
1	Abedlhadi el bahjawi	Male	Settat	oulad sghir	high school	6	Large scale farmer	FAP team	High productivity	Yes	Large scale	Faba bean	Yes	Zucchini	Zucchini	Coriander	Yes	Coriander	1	Yes	3	2	2	2	1	No	Yes	High productivity	Yes	Yes	Drought	No		No		High productivity	Yes		for own consumption			too be costly		Yes	pest control	Yes	Yes	Yes
1	Abedlhadi el bahjawi															Canola
1	Abedlhadi el bahjawi															Zucchini
1	Abedlhadi el bahjawi															Melon
2	Abdelhaq chihabi	Male	Settat	oulad sghir	illiterate	4,50	Large scale farmer	FAP team	High productivity	Yes	Small scale	Melon	Yes	Coriander	Zucchini	Eggplant	Yes	Coriander	1	Yes	3	3	1	1	1	No	Yes	High productivity	Yes	Yes	Drought	No	3	No		High productivity	Yes		for own consumption				Not important due to benefits from MHEP	Yes	Benefit for crops	Yes	Yes	Yes
2	Abdelhaq chihabi											Faba bean		Sunflower	Faba bean	Canola		Faba bean	1																	The income
2	Abdelhaq chihabi													Canola		Coriander		Melon	1																	pollinators Protection
2	Abdelhaq chihabi														Melon	Cumin		Coriander	1
2	Abdelhaq chihabi															Green pepper
2	Abdelhaq chihabi															Faba bean
3	abedssalam bouzir	Male	Settat	oulad sghir	High school	14	Large scale farmer	FAP team	High productivity	No	large scale	Faba bean	No		Faba bean	Coriander	Yes	Canola	1	Yes	1	1	1	1	1	No	Yes	Get a kNowledge on agriculture	No		Drought	No	1	No			Yes				Not at all		Not important due to benefits from MHEP	No		No	No	Yes
3	abedssalam bouzir															Canola												insect protection
4	Hamou Ettaqi	male	Settat	oulad sghir	University	15	Large scale farmer	FAP team		Yes	large scale	Wheat	No		Faba bean	Sunflower	Yes	Sunflower	6	No	2	3	2	3	1	No	Yes	High productivity	No		Irrigation problem	No	1		Pest control	we should estaslish a trial and invite the neighbor to have a look			for own con consumption	for sale			Not important due to benefits from MHEP	Yes	Protection of pollinators	Yes	Yes	Yes
4	Hamou Ettaqi											Faba bean			Green pepper	Flax		Canola	1									Enhance soil quality					13
4	Hamou Ettaqi															Lupinus
4	Hamou Ettaqi															Coriander
5	Mohamed Mordi	male	Settat	oulad sghir	Primary	3	Large scale farmer	FAP team	More income	No	Large scale	Faba bean	No		Faba bean	Coriander	No			Yes	2	2	1	1	1	No	No		No		Irrigation problem	No	1	No		Difficult			for own consumption				Not important due to benefits from MHEP	No		No	No	No
5	Mohamed Mordi															Canola
6	adderrahman Belarfi	male	Sidi Slimane	oulad ben hamadi	Primary	2	Large scale farmer	FAP team	High productivity	No	Large scale	Faba bean	No		Faba bean	Coriander	Yes	Coriander	14	No	3	2	3	2	2	No	Yes		Yes	No	Irrigation problem	No	2	Yes	Time of using the pesticide	High productivity	Yes		for own consumption				Not important due to benefits from MHEP	Yes	Protection of pollinators	Yes	Yes	Yes
6	adderrahman Belarfi															Canola
7	Aziz Garni	male	Sidi Slimane	oulad ben hamadi	University	13	Large scale farmer	FAP team	More income	No	Large scale	Melon	No		Melon	Sunflower	Yes	Sunflower	1	Yes	3	3	2	2	1	No	Yes	High productivity	Yes	No	Travel to europe	No	1	Yes	Pest control	High productivity	Yes		for own consumption	for sale			Not important due to benefits from MHEP	Yes	Protection of pollinators	Yes	Yes	Yes
7	Aziz Garni								Protection of pollinators			wheat				Coriander												the income					3			Not expensive
7	Aziz Garni															Anise												the income
8	Abdelkader Khatab	male	Sidi Slimane	oulad ben hamadi	high school	2	Large scale farmer	FAP team	High productivity	No	Small scale	Melon	No		Wheat	Coriander	No				3	3	1	1	1	No	Yes		No		Irrigation problem	No	1	No		High productivity	Yes				Not at all		Not important due to benefits from MHEP	Yes	Benefit for crops	No	No
8	Abdelkader Khatab											Faba bean			Faba bean	Anise
8	Abdelkader Khatab											wheat				Sunflower
8	Abdelkader Khatab															Canola
9	Ziraoui mohamed	Male	Settat	Oulad sghir	High school	20	Large scale farmer	FAP team	More income	No	Large scale	Wheat	No		Wheat	Anise	Yes		Crop protection	Yes	2	2	2	1	1	No	Yes	Benefit	Yes	No	Irrigation problem	NO	learned how to protect pollinators	Yes	Seeding of coriander	Crop protection	Yes		For own cosumption	For sale			Not imporatnt due ti benefits from MHEP	NO	Protection of pollinators	Yes	No	Yes
9									Protection of pollinators
10	Ismail lhlou	Male	Larache	ksar el kebir	University	10	Large scale farmer	FAP team	More income	No	Large scale	melon	No		Anise	Coriander	Yes	Coriander	The income	yes	3	2	2	1	1	No	yes	productivity	No		need presence every day in the field	yes	learned crop diversification	no		good for their crops	yes				not at all		not important due to benefits from MHEP	no		No	No	Yes
10									More income						Sunflower	Anise
10																Sunflower
11	harrati abedsselam	Male	Larache	Rissane el janoubia	high school	14	Large scale farmer	FAP team	More income	No	Large scale	melon	No		Melon	Coriander	Yes	Sunflower	The income	No	2	2	1	2	1	No	Yes	Productivity	Yes	No	drought	no	learned how to protect pollinators	yes	Seeding of coriander	The income	yes		for own consumption	for sale			not Important due to benefits from MHEP	no		Yes	No	Yes
11									Protection of pollinators						Eggplant	Anise
11															Tomato
12	hicham alae adine	Male	Settat	Oulad sghir	High school	7	Large scale farmer	FAP team		No	Large scale	Wheat	No		Anise	Canola	No			yes	2	2	1	1	1	No	yes	yield	No		drought	no		no			yes		For own consumption	for sale			not important due to benefits from MHEP	yes	Protection of pollinators	No	No	Yes
12																Coriander
13	hassan ettaqi	Male	Settat	oulad sghir	high school	7	Large scale farmer	FAP team		Yes	large scale		No		Eggplant	Sunflower	Yes	Sunflower	marketable	yes	2	3	3	2	1	No	yes	Get a knowledge on agriculture	No		drought	no	learned how to protect pollinators	no			yes			for sale			not important due to benefits from MHEP	Yes	Protection of pollinators	No	No	Yes
13																Cumin												insect protection
13																Sunflower
14	Aziz Garni	Male	Sidi Slimane	oulad ben hamadi	Primary	5	Large scale farmer	FAP team	The yield	No	Large scale	Faba bean	No		Sunflower	Anise		Anise	The yield		3	3	2	1	1	No	yes	yield	Yes	No	Drought	no	Higher income	no	Using MHEP could reduce the pests	The crop protection			for own consumption					yes	Protection of pollinators	yes	Yes	Yes
14															Faba bean	Sunflower
14												melon			Lentil	Coriander
14															Melon
15	youness Hassani	male	Settat	oulad sghir	High school	14	Large scale farmer	FAP team	productivity	Yes	Large scale	wheat	No		Eggplant	Coriander			The income	yes	2	3	1	2	1	No	yes	productivity	No	no	water insuffisant	no	learned how to protect pollinators	no		The income	yes		for own consumption	for sale			not important due to benefits from MHEP	yes	Protection of pollinators	yes	Yes	Yes
15								FAP team							Faba bean	Sunflower
15																Canola																	Higher income
16	Ismail Hassani	male	Settat	oulad sghir	University	14	Large scale farmer	FAP team	productivity	Yes	Small scale	Faba bean	No		Faba bean	Coriander	Yes	Coriander	The income	yes	3	3	1	2	1	No	yes	productivity	No		irrigation problem	no	learned crop diversification	no		we should estaslish a trial and invite the neighbor to have a look	yes	for forage	for own consumption	for sale			not important due to benefits from MHEP	no		yes	Yes	Yes
16												melon				Sunflower			Attract the insects
16												Eggplant
16
17	Aziz El mayni	male	Settat	oulad sghir	High school	5	Large scale farmer	FAP team	the income	No	Large scale	Faba bean	No		Faba bean	Coriander	No			yes	2	2	1	1	1	No	YES	the productivity	Yes	No	I'm not living close to the field	no	learned how to protect pollinators			productivity ligher than control field	yes		for own consumption	for sale		too be costly		no		yes	Yes	No
17																Canola
18	Hassan Marawi	male	Larache	rissana el janoubia	Primary	2	Large scale farmer	FAP team	the income	No	Large scale	melon	No		Sunflower	Sunflower	No			yes	2	2	1	2	1	No	yes	productivity	Yes	No	I did not find a labor	no	Protect plants	no		The income	yes	for forage	for own consumption				not important due to benefits MHEP	yes	To reduce the damage	yes	No	Yes
18															Sugar cane	Anise
18															Melon	Coriander
19	Idriss Kaddou	male	Larache	rissana el janoubia	high school	5	Large scale farmer	FAP team	More income	No	Large scale	melon	No		Melon	Coriander	Yes	Coriander	The productivity	yes	3	2	1	1	1	No	yes	the in come	Yes	No	The presence in the field every day	no	learned how to protect pollinators	no		The income	yes		for own consumption	for sale			not important due to benefits MHEP	yes	Protection of pollinators	yes	Yes	Yes
19									More income						Eggplant	Anise																	Protect plants
19															Tomato	Sunflower
20	Dghoughi Oussama	male	Sidi Slimane	oulad ben hamadi	University	3	Large scale farmer	FAP team	productivity	No	Large scale	wheat	No		Melon	Coriander	Yes	Coriander	The yield	yes	2	2	2	1	1	No	yes	productivity	Yes	No	Irrigation problem	yes	learned how to protect pollinators	yes	Using MHEP could reduce the pests	The income	yes		for own consumption				not important due to benefits MHEP	yes	Pest control	yes	Yes	Yes
20																Canola
21	Bouchta Lmghari	male	Sidi Slimane	oulad ben hamadi	Primary	10	Large scale farmer	FAP team	The yield	No	Large scale	melon	No		Melon	Coriander	Yes	Coriander	Marketable	yes	3	3	2	2	1	No	yes	yield	Yes	No	I did not seed a crop dependent on pollinators	no	learned how to protect pollinators	yes	Attract insects to reduce pests	The productivity	yes			for sale			not important due to benefits MHEP	yes	To reduce pests	No	No	Yes
21																Anise																				The quality
21																Sunflower
22	Dghoughi Abdelkader	male	Sidi Slimane	oulad ben hamadi	University	13	Large scale farmer	FAP team	the income	No	Large scale	melon	No		Melon	Sunflower	Yes	Sunflower	The productivity	yes	3	3	2	2	1	No	yes	productivity	Yes	No	Travel to europe	no	learned crop diversification	Yes	Pest control	The yield	yes		for own consumption	for sale			not important due to benefits MHEP	yes	Protection of pollinators	yes	Yes	Yes
22									Protection of pollinators			wheat				Coriander												the income								Not expensive
22																Anise												the in come
23	Mohamed Alkhatab	male	Sidi Slimane	oulad ben hamadi	Primary	5	Large scale farmer	FAP team	More income	No	Large scale	wheat	No		Tomato	Coriander	Yes	Coriander	The yield	yes	2	2	2	2	1	No	yes	insect protection	Yes	No	Irrigation problem	no	learned how to protect pollinators	yes	Seeding of coriander	The yield	yes		for own consumption				not important due to benefits MHEP	yes	Protection of pollinators	yes	Yes	Yes
23															Wheat	Canola																				Protection of pollinators
24	Said Alkhatabi	male	Sidi Slimane	oulad ben hamadi	Primary	2	Large scale farmer	FAP team	The yield	No	Large scale	melon	No		Melon	Coriander	Yes	Coriander	The productivity	yes	3	2	2	1	1	No	yes	productivity	No			no	learned how to protect pollinators	no		The productivity	yes		for own consumption				not important due to benefits MHEP	yes	Protection of pollinators	yes	Yes	Yes
24															Watermelon	Canola												income								The pollinators are importont for our crops
24															Tomato	Anise
25	Thami Shabi	male	Sidi Slimane	houafate	Primary	3	Large scale farmer	FAP team	The yield	No	Small scale	melon	No		Melon	Coriander		Coriander	The yield	yes	2	2	2	1	1	No	yes	Get a new knowledgement on agriculture	No			no	learned how to protect pollinators	no			yes		for own consumption				not important due to benefits MHEP	yes	Protection of pollinators	yes	No	Yes
25												wheat			Wheat													Get a knowledge on agriculture
26	Lmghari Mustapha	male	Sidi Slimane	oulad ben hamadi	Primary	7	Large scale farmer	FAP team	diversity of production	No	large scale	melon	No		Watermelon	Sunflower	No			yes	3	3	2	1	1	No	yes		Yes	No	Drought	no	learned crop diversification	no		The yield	yes			for sale			not important due to benefits MHEP	yes	Protection of pollinators	No	No	Yes
26									More crops							Coriander															the time
27	kaddou Mohamed	male	Larache	rissana el janoubia	high school	20	Large scale farmer	FAP team	More income	No	large scale	melon	No		Pumpkin	Coriander	No			yes	2	2	1	1	1	No	yes	yield	No			no	learned how to protect pollinators	no		The productivity	yes				not at all		not important due to benefits from MHEP		Protection of pollinators	No	No	Yes
27															Melon	Sunflower	Yes	Anise	The income
27															Pumpkin	Anise	Yes	Coriander	The income
28	bachir oubeida	male	Larache	swalem	Primary	10	Large scale farmer	FAP team	High productivity	No	Large scale	melon	No		Tomato	Coriander	Yes	Egglant		yes	3	2	1	2	1	No	yes		Yes	No	I did not seed melon	no	learned how to protect pollinators	no		The income	yes		for own consumption				not important due to benefits from MHEP		Protection of pollinators	No	No	Yes
28																Anise		Tomato
29	Mohamed Chokri	Male	Settat	Oulad sghir	High school	0.3	Small scale farmer	FAP team	High productivity	No	Small scale	Faba bean	No		Faba bean	Coriander	Yes	Coriander	14	Yes	2	3	3	3	1	No	Yes		Yes	No	Irrigation problem	No	1	Yes	Pest control	High productivity	Yes		For own consumption	for sale			Not important due to benefits from MHEP	Yes	Protection of pollinators	Yes	Yes	Yes
29	Mohamed Chokri								Quality			Melon			Melon	Coriander		Sunflower	1														2
29	Mohamed Chokri											Zucchini			Zucchini	Sunflower																	3
29	Mohamed Chokri														Pumpkin	Sunflower																	4
29	Mohamed Chokri															Anise																	5
29	Mohamed Chokri															Dill																	6
29	Mohamed Chokri															Arugula
29	Mohamed Chokri															Chia
29	Mohamed Chokri															Canola
29	Mohamed Chokri															Flax
29	Mohamed Chokri															Eggplant
29	Mohamed Chokri															Zucchini
30	Abderrahim Ettaqui	Male	Settat	Oulad sghir	High school	1.5	Small scale farmer	FAP team	High productivity	Yes	Small scale	Faba bean	No		Melon	Arugula	Yes	Arugula	2	Yes	2	3	2	2	1	No	Yes		Yes	No	Irrigation problem	No	4	Yes	Pest control	The income	Yes		For own consumption	For sale			Not important due to benefits from MHEP	Yes	Protection of pollinators	Yes	No	Yes
30	Abderrahim Ettaqui								Quality			Melon			Zucchini	Sunflower		Sunflower	2														5
30	Abderrahim Ettaqui											Zucchini			Faba bean	Canola		Coriander	2
30	Abderrahim Ettaqui											Pumpkin			Pumpkin	Anise
30	Abderrahim Ettaqui															Basil
30	Abderrahim Ettaqui															Chia
30	Abderrahim Ettaqui															Cumin
30	Abderrahim Ettaqui															Coriander
30	Abderrahim Ettaqui
31	Abdelhadi Behjaoui	Male	Settat	Oulad sghir	Primary School	3	Small scale farmer	FAP team	High productivity	Yes	Large scale	Melon	No		Melon	Coriander	Yes	Coriander	1	Yes	2	3	2	2	1	No	Yes	High productivity	Yes	No	Irrigation problem	No	5	Yes	reduce the pests	The income	Yes		For own consumption	For sale			Not important due to benefits from MHEP	Yes	Reduce the pests	Yes	No	Yes
31	Abdelhadi Behjaoui											Faba bean			Faba bean	Flax		Eggplant	1
31	Abdelhadi Behjaoui											Pumpkin				Anise		Sunflower	1
31	Abdelhadi Behjaoui															Eggplant
31	Abdelhadi Behjaoui															Sunflower
32	Abdelhak Chehabi	Male	Settat	Oulad sghir	illiterate	0.3	Small scale farmer	FAP team	High productivity	Yes	Small scale	Melon	No		Faba bean	Canola	Yes	Coriander	1	Yes	1	3	3	3	1	No	Yes	High productivity	Yes	Yes		No	1	No		The income	Yes		For own consumption	For sale			Not important due to benefits from MHEP	Yes	Pollinators protection	Yes	No	Yes
32	Abdelhak Chehabi								Quality			Pumpkin			Melon	Anise		Coriander	5														5			the Quality
32	Abdelhak Chehabi											Faba bean				Cumin		Sunflower	1														9
32	Abdelhak Chehabi															green peper		Sunflower	5														10
32	Abdelhak Chehabi															Coriander
32	Abdelhak Chehabi															Coriander
32	Abdelhak Chehabi															Sunflower
32	Abdelhak Chehabi															Sunflower
33	Rachid Khaladi	Male	Settat	Oulad sghir	illiterate	1.5	Small scale farmer	FAP team	High productivity	Yes	Small scale	Faba bean	No		Faba bean	Coriander	Yes	Coriander	1	No	2	2	2	2	2	No	No		No			No	3	No		Difficult	Yes		For own consumption				Not important due to benefits from MHEP	No		No	No	No
33	Rachid Khaladi															Sunflower																	5
33	Rachid Khaladi															Anise
33	Rachid Khaladi															Canola
33	Rachid Khaladi															Arugula
33	Rachid Khaladi															Dill
34	Malika Elbahjaoui	Female	Settat	Oulad sghir	illiterate	0.3	Small scale farmer	FAP team	Quality	Yes	Small scale	Faba bean	No		Faba bean	Flax	Yes	Arugula	7	Yes	2	3	2	2	1	No	Yes	Quality	Yes	No	Irrigation problem	No	1	No		The income	Yes		For own consumption	For sale			Not important due to benefits from MHEP	No		No	No	Yes
34	Malika Elbahjaoui											Eggplant			Eggplant	Arugula																	8
34	Malika Elbahjaoui											Pumpkin				Canola
34	Malika Elbahjaoui															Zucchini
34	Malika Elbahjaoui															Sunflower
35	Hamou Ettaqui	Male	Settat	Oulad sghir	University	10	Small scale farmer	FAP team	High productivity	Yes	Large scale	Faba bean	No		Faba bean	Coriander	Yes	Sunflower	6	No	3	3	3	3	1	No	Yes	High productivity	Yes	No	Irrigation problem	No	1	No		The income	Yes		For own consumption	For sale			Not important due to benefits from MHEP	Yes	Pollinators protection	Yes	Yes	Yes
35	Hamou Ettaqui								Quality						Eggplant	Sunflower		Sunflower	1									Quality					2
35	Hamou Ettaqui														Pumpkin	Sunflower		Canola	6														5
35	Hamou Ettaqui														Melon	Canola		Canola	1
35	Hamou Ettaqui															Canola
35	Hamou Ettaqui															Arugula
36	Bouchaib El Malki	Male	Settat	Elmzamza JaNoubiya	illiterate	6	Small scale farmer	FAP team	Quality	Yes	Large scale	Eggplant	No		Faba bean	Melon	Yes	Melon	6	Yes	2	2	2	2	2	No	Yes	Quality	Yes	No	Irrigation problem	No	3	No		the income	Yes		For own consumption	For sale			Not important due to benefits from MHEP	Yes	Pollinators protection	Yes	No	Yes
36	Bouchaib El Malki														Eggplant	Eggplant		Arugula	6														1			High productivity
36	Bouchaib El Malki														Melon	Arugula		Anise	6
36	Bouchaib El Malki															Sunflower		Zucchini	6
36	Bouchaib El Malki															Anise
36	Bouchaib El Malki															Zucchini
36	Bouchaib El Malki															Dill
37	Mohamed Ezzaki	Male	Settat	Oulad sghir	illiterate	7	Small scale farmer	FAP team	High productivity	Yes	Large scale	Faba bean	No		Faba bean	Melon	Yes	Coriander	1	Yes	2	2	2	2	2	No	Yes	the income	Yes	No	Needs time	No	3	No		The income	Yes		For own consumption				Not important due to benefits from MHEP	No		No	No	Yes
37	Mohamed Ezzaki														Zucchini	Canola		Zucchini	1														1
37	Mohamed Ezzaki														Melon	Sunflower
37	Mohamed Ezzaki															Coriander
37	Mohamed Ezzaki															Anise
37	Mohamed Ezzaki															Zucchini
37	Mohamed Ezzaki															Dill
38	Mohamed Gassab	Male	Sale	Bouknadale	illiterate	1.5	Small scale farmer	FAP team	High productivity	Yes	Small scale	Eggplant	No		Faba bean	Anise	Yes	Dill	1	Yes	2	2	2	2	1	No	Yes	the income	Yes	No	Needs time	No	5	No		Difficult	Yes		For own consumption	For sale			Not important due to benefits from MHEP	No		Yes	No	No
38	Mohamed Gassab											Zucchini			Zucchini	Cucumber		Sunflower	1
38	Mohamed Gassab											Faba bean				Dill		Coriander	1
38	Mohamed Gassab															Sunflower		Chia	1
38	Mohamed Gassab															Coriander		Arugula	1
38	Mohamed Gassab															Chia
38	Mohamed Gassab															Arugula
38	Mohamed Gassab															Basil
39	Boussalham Elhoubarri	Male	Kenitra	Elhadada	illiterate	1.5	Small scale farmer	FAP team	Reduce plant disease	Yes	Small scale	Faba bean	No		Faba bean	Sunflower	Yes	Sunflower	1	Yes	2	2	2	3	1	No	Yes	the income	Yes	No	Needs labor	No	1	No		The income	Yes		For own consumption				Not important due to benefits from MHEP	No		No	No	Yes
40	Laaroussi touil	Male	Kenitra	Elhadada	High school	0.6	Small scale farmer	FAP team	High number of pollinators	Yes	Small scale	Faba bean	No		Tomato	Coriander	Yes	Coriander	1	Yes	3	2	2	1	1	No	Yes	Reduce plant disease	Yes	Yes		No	1	No		The income	Yes		For own consumption	For sale			Not important due to benefits from MHEP	No		Yes	No	Yes
40	Laaroussi touil											Zucchini			Faba bean	Coriander		Coriander	6														3
40	Laaroussi touil											Tomato			Zucchini	Cucumber		Cucumber	1
40	Laaroussi touil															Cucumber		Cucumber	6
40	Laaroussi touil															Armenian Cucumber
40	Laaroussi touil															Sunflower
40	Laaroussi touil															Tomato
40	Laaroussi touil															Canola
41	Mohamed Samih	Male	Kenitra	Elhadada	Primary School	1.5	Small scale farmer	FAP team	High productivity	Yes	Small scale	Faba bean	No		Faba bean	Canola	Yes	Canola	1	Yes	3	3	3	2	1	No	Yes	High productivity	No			No	5	No		The income	Yes		For own consumption				Not important due to benefits from MHEP	No		No	No	No
41	Mohamed Samih											Zucchini				Rosemary		Coriander	1														3
41	Mohamed Samih															Cumin		Sunflower	1														2
41	Mohamed Samih															Coriander
41	Mohamed Samih															Sunflower
41	Mohamed Samih															Anise
41	Mohamed Samih															Dill
41	Mohamed Samih															Melon
41	Mohamed Samih															Armenian Cucumber
41	Mohamed Samih															Cucumber
41	Mohamed Samih
42	Mohamed Lkehel	Male	Kenitra	Elhadada	illiterate	2	Small scale farmer	FAP team	High productivity	Yes	Small scale	Faba bean	No		Faba bean	Sunflower	Yes	Sunflower	1	No	2	3	3	3	1	No	Yes	High productivity	Yes	No	I can't do it myself	No	5	No		The income	Yes		For own consumption	For sale			Not important due to benefits from MHEP	Yes	Insects protection	Yes	Yes	Yes
42	Mohamed Lkehel								Quality			Zucchini			Zucchini	Arugula																	2
42	Mohamed Lkehel											Pumpkin			Eggplant	Dill
42	Mohamed Lkehel											Eggplant				Chia
42	Mohamed Lkehel															Okra
42	Mohamed Lkehel															Coriander
43	Taibi Fraihate	Male	Kenitra	Elhadada	illiterate	0.5	Small scale farmer	FAP team	Quality	Yes	Small scale	Faba bean	No		Faba bean	Arugula	Yes	Sunflower	1	No	1	2	2	3	1	No	Yes	High productivity	Yes	No	I can't do it myself	No	1	No		the income	Yes		For own consumption	For sale			Not important due to benefits from MHEP	Yes	Insects protection	Yes	No	Yes
43	Taibi Fraihate											Zucchini			Zucchini	Alfalfa
43	Taibi Fraihate														Green pepper	Canola
43	Taibi Fraihate														Eggplant	Basil
43	Taibi Fraihate															Sunflower
43	Taibi Fraihate															Melon
43	Taibi Fraihate															Anise
43	Taibi Fraihate															Wild Lupinus
44	Mohamed kwamel	Male	Kenitra	Elhadada	illiterate	1	Small scale farmer	FAP team	High productivity	Yes	Small scale	Faba bean	No		Faba bean	Canola	Yes	Arugula	1	Yes	2	3	3	3	1	No	Yes	Reduce damage	Yes	No	I did Not establish a crop dependent on pollinators	No	1	Yes	Seeding MHEP	The income	Yes		For own consumption				Not important due to benefits from MHEP	Yes	Pollinators protection	Yes	Yes	Yes
44	Mohamed kwamel								Reduce damage			Zucchini			Tomato	Chia		Sunflower	1									High productivity					5
44	Mohamed kwamel								Quality			Pumpkin				Celery
44	Mohamed kwamel											Tomato				Coriander
44	Mohamed kwamel															Arugula
44	Mohamed kwamel															Sunflower
45	Ahmed khabar	Male	Kenitra	Oulad Nssar	illiterate	2	Small scale farmer	FAP team	High productivity	Yes	Small scale	Faba bean	No		Tomato	Coriander	Yes	Tomato	1	Yes	2	2	2	2	1	No	Yes	High productivity	Yes	No	I did Not establish a crop dependent on pollinators	No	1	Yes	Seeding MHEP	The income	Yes		For own consumption	For sale			Not important due to benefits from MHEP	No		Yes	No	Yes
45	Ahmed khabar								Quality			Zucchini			Faba bean	Tomato		Zucchini	1									Reduce damage
45	Ahmed khabar											Tomato			Zucchini	Anise		Sunflower	1
45	Ahmed khabar															Dill
45	Ahmed khabar															Zucchini
45	Ahmed khabar															Sunflower
45	Ahmed khabar															Canola
46	Mohamed lmkhanter	Male	Sale	Bouknadale	illiterate	2	Small scale farmer	FAP team	High productivity	Yes	Large scale	Faba bean	No		Faba bean	Coriander	Yes	Coriander	1	No	2	2	2	2	2	No	Yes	High productivity	Yes	No	I can't do it myself	No	1	No		The income	Yes		For own consumption	For sale			Not important due to benefits from MHEP	No		Yes	No	Yes
46	Mohamed lmkhanter											Eggplant			Eggplant	Sunflower		Sunflower	1
46	Mohamed lmkhanter											Zucchini				Melon
46	Mohamed lmkhanter															Canola
46	Mohamed lmkhanter															Anise

## Sheet: codes (SM2)
Question 9
1= High Productivity
2= Enhances quality of main crop
3= Attract predators
4= Protect the main crop from pests
5= protect pollinators
6=Attract pollinators
7=Beauty of the field
8=Odour
9=Reduce plant desease
12=Daily consumption
13=The bloom for a long period
14= Marketable
